# Supplementary material for: Vemurafenib and Dabrafenib Downregulates RIPK4 Level
Source: Cancers (Basel). 2023 Feb 1;15(3):918. doi: 10.3390/cancers15030918 (PMC9913565; doi:10.3390/cancers15030918)
Supplement: Supplementary file 1 [file cancers-15-00918-s001.zip]

Archive with 1 entries (1 files):
- cancers-2181849-supplementary.pdf
